# Supplementary material for: CRISPR-Cas9-mediated knockout of SPRY2 in human hepatocytes leads to increased glucose uptake and lipid droplet accumulation
Source: BMC Endocr Disord. 2019 Oct 29;19:115. doi: 10.1186/s12902-019-0442-8 (PMC6820957; doi:10.1186/s12902-019-0442-8)
Supplement: Supplementary file 3 — Additional file 3. Pathway analysis of differentially expressed genes identified by RNA-Seq displaying results for enrichment of PANTHER, Reactome and GO biological process sets. [file 12902_2019_442_MOESM3_ESM.xlsx]

## Sheet: Downreg GO biolog. proc.
GO biological process complete	#	#	expected	Fold Enrichment	+/-	raw P value	FDR
cellular response to chemical stimulus	2624	81	30.8	2.63	+	1.43e-16	2.21e-12
response to chemical	4164	105	48.88	2.15	+	6.38e-16	4.94e-12
response to stimulus	8142	159	95.57	1.66	+	7.91e-16	4.09e-12
cellular response to stimulus	6423	136	75.4	1.8	+	2.07e-15	8.04e-12
response to organic substance	2765	80	32.46	2.46	+	8.8e-15	2.73e-11
response to stress	3358	89	39.42	2.26	+	2.34e-14	6.06e-11
response to oxygen-containing compound	1445	54	16.96	3.18	+	4.99e-14	1.11e-10
negative regulation of biological process	4952	110	58.13	1.89	+	8.43e-13	1.63e-09
cellular response to organic substance	2150	65	25.24	2.58	+	1.04e-12	1.78e-09
regulation of I-kappaB kinase/NF-kappaB signaling	247	21	2.9	7.24	+	6.55e-12	1.02e-08
response to drug	911	38	10.69	3.55	+	2.38e-11	3.36e-08
response to cytokine	921	38	10.81	3.51	+	3.24e-11	4.18e-08
response to inorganic substance	480	27	5.63	4.79	+	4.96e-11	5.92e-08
regulation of signal transduction	3083	77	36.19	2.13	+	5.84e-11	6.47e-08
response to toxic substance	501	27	5.88	4.59	+	1.23e-10	1.27e-07
negative regulation of cellular process	4454	97	52.28	1.86	+	1.28e-10	1.24e-07
response to lipid	834	35	9.79	3.58	+	1.37e-10	1.25e-07
response to organic cyclic compound	879	36	10.32	3.49	+	1.39e-10	1.19e-07
positive regulation of transcription by RNA polymerase II	1114	41	13.08	3.14	+	1.45e-10	1.18e-07
immune system process	2575	68	30.23	2.25	+	1.46e-10	1.13e-07
cell communication	5447	111	63.94	1.74	+	1.85e-10	1.37e-07
response to lipopolysaccharide	300	21	3.52	5.96	+	1.93e-10	1.36e-07
regulation of signaling	3423	81	40.18	2.02	+	2.19e-10	1.48e-07
regulation of cell communication	3374	80	39.61	2.02	+	2.92e-10	1.88e-07
I-kappaB kinase/NF-kappaB signaling	74	12	0.87	13.81	+	3.26e-10	2.02e-07
regulation of molecular function	3391	80	39.81	2.01	+	3.43e-10	2.05e-07
defense response	1255	43	14.73	2.92	+	4.15e-10	2.39e-07
response to molecule of bacterial origin	318	21	3.73	5.63	+	5.23e-10	2.89e-07
response to other organism	839	34	9.85	3.45	+	6.22e-10	3.32e-07
positive regulation of cellular metabolic process	3051	74	35.81	2.07	+	6.22e-10	3.21e-07
response to external biotic stimulus	841	34	9.87	3.44	+	6.6e-10	3.3e-07
regulation of response to stimulus	4078	90	47.87	1.88	+	6.97e-10	3.38e-07
positive regulation of nitrogen compound metabolic process	2940	72	34.51	2.09	+	9.45e-10	4.44e-07
response to metal ion	330	21	3.87	5.42	+	9.81e-10	4.47e-07
cellular response to oxygen-containing compound	905	35	10.62	3.29	+	1.11e-09	4.91e-07
positive regulation of biological process	5607	111	65.82	1.69	+	1.17e-09	5.04e-07
response to external stimulus	1893	54	22.22	2.43	+	1.17e-09	4.92e-07
response to abiotic stimulus	1118	39	13.12	2.97	+	1.89e-09	7.7e-07
response to biotic stimulus	881	34	10.34	3.29	+	2.07e-09	8.24e-07
biological regulation	12072	187	141.71	1.32	+	2.62e-09	1.02e-06
positive regulation of cellular process	4978	101	58.43	1.73	+	2.78e-09	1.05e-06
signaling	5349	106	62.79	1.69	+	2.84e-09	1.05e-06
regulation of biological process	11425	180	134.11	1.34	+	3.33e-09	1.2e-06
signal transduction	4956	100	58.18	1.72	+	4.43e-09	1.56e-06
positive regulation of cellular biosynthetic process	1804	51	21.18	2.41	+	5.07e-09	1.75e-06
regulation of cell death	1629	48	19.12	2.51	+	5.7e-09	1.92e-06
positive regulation of metabolic process	3268	75	38.36	1.96	+	5.75e-09	1.9e-06
positive regulation of nucleic acid-templated transcription	1433	44	16.82	2.62	+	6.6e-09	2.13e-06
positive regulation of transcription, DNA-templated	1433	44	16.82	2.62	+	6.6e-09	2.09e-06
positive regulation of RNA biosynthetic process	1434	44	16.83	2.61	+	6.74e-09	2.09e-06
positive regulation of RNA metabolic process	1504	45	17.65	2.55	+	9.24e-09	2.81e-06
positive regulation of biosynthetic process	1831	51	21.49	2.37	+	1.06e-08	3.15e-06
inflammatory response	462	23	5.42	4.24	+	1.3e-08	3.79e-06
cellular process	15084	215	177.06	1.21	+	1.3e-08	3.73e-06
positive regulation of macromolecule biosynthetic process	1687	48	19.8	2.42	+	1.34e-08	3.77e-06
response to endogenous stimulus	1368	42	16.06	2.62	+	1.55e-08	4.3e-06
positive regulation of I-kappaB kinase/NF-kappaB signaling	189	15	2.22	6.76	+	1.73e-08	4.7e-06
cellular response to endogenous stimulus	1113	37	13.06	2.83	+	1.77e-08	4.73e-06
positive regulation of macromolecule metabolic process	3034	70	35.61	1.97	+	1.84e-08	4.82e-06
positive regulation of gene expression	1818	50	21.34	2.34	+	2.03e-08	5.26e-06
tissue development	1658	47	19.46	2.41	+	2.18e-08	5.54e-06
positive regulation of response to stimulus	2187	56	25.67	2.18	+	2.7e-08	6.76e-06
response to organonitrogen compound	884	32	10.38	3.08	+	2.78e-08	6.83e-06
response to bacterium	566	25	6.64	3.76	+	2.82e-08	6.82e-06
response to extracellular stimulus	483	23	5.67	4.06	+	2.83e-08	6.76e-06
response to acid chemical	332	19	3.9	4.88	+	3.18e-08	7.46e-06
cellular response to external stimulus	298	18	3.5	5.15	+	3.42e-08	7.91e-06
response to nitrogen compound	998	34	11.71	2.9	+	4.08e-08	9.3e-06
regulation of cellular process	10764	169	126.35	1.34	+	5.72e-08	1.29e-05
negative regulation of cell communication	1273	39	14.94	2.61	+	5.8e-08	1.28e-05
negative regulation of signaling	1277	39	14.99	2.6	+	6.28e-08	1.37e-05
anatomical structure development	5137	99	60.3	1.64	+	6.49e-08	1.4e-05
negative regulation of signal transduction	1176	37	13.8	2.68	+	6.96e-08	1.48e-05
negative regulation of cytokine production	244	16	2.86	5.59	+	6.99e-08	1.47e-05
regulation of DNA binding transcription factor activity	390	20	4.58	4.37	+	7.58e-08	1.57e-05
developmental process	5497	104	64.53	1.61	+	7.93e-08	1.62e-05
response to cadmium ion	59	9	0.69	13	+	8.94e-08	1.8e-05
positive regulation of nucleobase-containing compound metabolic process	1744	47	20.47	2.3	+	1e-07	1.99e-05
negative regulation of cellular metabolic process	2516	60	29.53	2.03	+	1.08e-07	2.12e-05
regulation of transcription by RNA polymerase II	1986	51	23.31	2.19	+	1.51e-07	2.93e-05
response to nutrient levels	453	21	5.32	3.95	+	1.79e-07	3.42e-05
regulation of phosphate metabolic process	1723	46	20.23	2.27	+	1.8e-07	3.4e-05
regulation of apoptotic process	1497	42	17.57	2.39	+	1.85e-07	3.46e-05
positive regulation of defense response	414	20	4.86	4.12	+	1.9e-07	3.5e-05
cellular response to stress	1599	44	18.77	2.34	+	1.93e-07	3.52e-05
intracellular signal transduction	1605	44	18.84	2.34	+	2.06e-07	3.71e-05
response to vitamin	88	10	1.03	9.68	+	2.11e-07	3.76e-05
cellular response to organic cyclic compound	503	22	5.9	3.73	+	2.35e-07	4.14e-05
cellular response to cadmium ion	31	7	0.36	19.24	+	2.41e-07	4.21e-05
response to hormone	877	30	10.29	2.91	+	2.54e-07	4.38e-05
negative regulation of growth	236	15	2.77	5.41	+	2.64e-07	4.5e-05
negative regulation of nitrogen compound metabolic process	2347	56	27.55	2.03	+	2.7e-07	4.55e-05
positive regulation of immune system process	1037	33	12.17	2.71	+	3.01e-07	5.02e-05
cellular response to lipopolysaccharide	145	12	1.7	7.05	+	3.14e-07	5.18e-05
regulation of phosphorus metabolic process	1737	46	20.39	2.26	+	3.16e-07	5.16e-05
regulation of programmed cell death	1512	42	17.75	2.37	+	3.67e-07	5.93e-05
negative regulation of metabolic process	2795	63	32.81	1.92	+	4.11e-07	6.58e-05
cellular response to molecule of bacterial origin	153	12	1.8	6.68	+	5.37e-07	8.49e-05
negative regulation of response to stimulus	1477	41	17.34	2.36	+	5.45e-07	8.54e-05
cellular response to metal ion	154	12	1.81	6.64	+	5.73e-07	8.88e-05
regulation of cytokine production	623	24	7.31	3.28	+	5.96e-07	9.14e-05
regulation of phosphorylation	1490	41	17.49	2.34	+	5.99e-07	9.1e-05
negative regulation of molecular function	1178	35	13.83	2.53	+	6.09e-07	9.16e-05
regulation of intracellular signal transduction	1800	46	21.13	2.18	+	6.22e-07	9.27e-05
regulation of cellular metabolic process	6187	110	72.63	1.51	+	7.26e-07	0.000107
negative regulation of macromolecule metabolic process	2546	58	29.89	1.94	+	7.26e-07	0.000106
regulation of protein modification process	1753	45	20.58	2.19	+	7.77e-07	0.000113
regulation of protein phosphorylation	1362	38	15.99	2.38	+	9e-07	0.000129
cellular response to extracellular stimulus	227	14	2.66	5.25	+	9.36e-07	0.000133
regulation of immune system process	1531	41	17.97	2.28	+	9.41e-07	0.000133
negative regulation of multicellular organismal process	1044	32	12.25	2.61	+	1.02e-06	0.000143
negative regulation of cell death	946	30	11.1	2.7	+	1.17e-06	0.000163
cellular response to acid chemical	199	13	2.34	5.57	+	1.26e-06	0.000173
negative regulation of apoptotic process	853	28	10.01	2.8	+	1.44e-06	0.000196
apoptotic process	910	29	10.68	2.71	+	1.64e-06	0.000221
regulation of cellular protein metabolic process	2533	57	29.73	1.92	+	1.75e-06	0.000233
positive regulation of intracellular signal transduction	968	30	11.36	2.64	+	1.85e-06	0.000245
cellular response to biotic stimulus	174	12	2.04	5.88	+	1.91e-06	0.000251
negative regulation of programmed cell death	867	28	10.18	2.75	+	1.96e-06	0.000255
regulation of osteoclast differentiation	65	8	0.76	10.48	+	2.06e-06	0.000266
negative regulation of phosphate metabolic process	578	22	6.78	3.24	+	2.17e-06	0.000278
negative regulation of phosphorus metabolic process	579	22	6.8	3.24	+	2.23e-06	0.000283
regulation of nitrogen compound metabolic process	5958	105	69.94	1.5	+	2.38e-06	0.0003
cellular response to inorganic substance	178	12	2.09	5.74	+	2.39e-06	0.000299
response to nutrient	212	13	2.49	5.22	+	2.44e-06	0.000303
cellular response to cytokine stimulus	827	27	9.71	2.78	+	2.49e-06	0.000306
programmed cell death	1039	31	12.2	2.54	+	2.63e-06	0.000321
regulation of cell proliferation	1588	41	18.64	2.2	+	2.65e-06	0.000321
negative regulation of protein metabolic process	1125	33	13.21	2.5	+	2.66e-06	0.000319
biological_process	17500	231	205.42	1.12	+	2.74e-06	0.000327
Unclassified	3542	16	41.58	0.38	-	2.74e-06	0.000324
regulation of protein metabolic process	2778	60	32.61	1.84	+	2.88e-06	0.000338
response to antineoplastic agent	93	9	1.09	8.24	+	2.95e-06	0.000344
immune response	1720	43	20.19	2.13	+	3.52e-06	0.000407
regulation of response to stress	1442	38	16.93	2.24	+	3.55e-06	0.000408
regulation of growth	649	23	7.62	3.02	+	3.99e-06	0.000455
response to cAMP	97	9	1.14	7.9	+	4.07e-06	0.00046
regulation of biological quality	3628	72	42.59	1.69	+	4.16e-06	0.000467
response to hypoxia	339	16	3.98	4.02	+	4.37e-06	0.000487
innate immune response-activating signal transduction	226	13	2.65	4.9	+	4.74e-06	0.000525
myeloid leukocyte differentiation	99	9	1.16	7.74	+	4.75e-06	0.000522
cell activation	1019	30	11.96	2.51	+	5e-06	0.000546
regulation of primary metabolic process	6124	106	71.89	1.47	+	5.71e-06	0.000619
response to decreased oxygen levels	347	16	4.07	3.93	+	5.79e-06	0.000624
myeloid cell differentiation	197	12	2.31	5.19	+	6.38e-06	0.000683
response to xenobiotic stimulus	271	14	3.18	4.4	+	6.62e-06	0.000703
cellular response to nutrient levels	198	12	2.32	5.16	+	6.7e-06	0.000707
response to organophosphorus	133	10	1.56	6.41	+	6.82e-06	0.000715
epithelium development	1074	31	12.61	2.46	+	6.83e-06	0.000711
cell death	1074	31	12.61	2.46	+	6.83e-06	0.000706
positive regulation of cell communication	1643	41	19.29	2.13	+	7.07e-06	0.000726
cellular response to zinc ion	19	5	0.22	22.42	+	7.17e-06	0.000731
positive regulation of signaling	1650	41	19.37	2.12	+	7.39e-06	0.000749
cellular response to lipid	486	19	5.7	3.33	+	7.62e-06	0.000768
positive regulation of innate immune response	315	15	3.7	4.06	+	7.9e-06	0.00079
positive regulation of response to external stimulus	276	14	3.24	4.32	+	8.07e-06	0.000802
cellular response to organonitrogen compound	491	19	5.76	3.3	+	8.76e-06	0.000865
response to peptide	446	18	5.24	3.44	+	8.81e-06	0.000864
cellular response to toxic substance	204	12	2.39	5.01	+	8.92e-06	0.00087
MyD88-independent toll-like receptor signaling pathway	37	6	0.43	13.81	+	9.77e-06	0.000947
multi-organism process	2348	52	27.56	1.89	+	9.83e-06	0.000946
activation of innate immune response	244	13	2.86	4.54	+	1.04e-05	0.000994
positive regulation of signal transduction	1510	38	17.73	2.14	+	1.06e-05	0.00101
regulation of multicellular organismal process	2777	58	32.6	1.78	+	1.19e-05	0.00112
positive regulation of cellular protein metabolic process	1520	38	17.84	2.13	+	1.19e-05	0.00112
cellular response to hormone stimulus	598	21	7.02	2.99	+	1.22e-05	0.00114
response to oxidative stress	371	16	4.35	3.67	+	1.29e-05	0.0012
response to oxygen levels	371	16	4.35	3.67	+	1.29e-05	0.00119
response to mechanical stimulus	215	12	2.52	4.75	+	1.47e-05	0.00135
regulation of myeloid leukocyte differentiation	116	9	1.36	6.61	+	1.56e-05	0.00143
multicellular organism development	4769	86	55.98	1.54	+	1.67e-05	0.00152
regulation of myeloid cell differentiation	218	12	2.56	4.69	+	1.68e-05	0.00151
response to purine-containing compound	149	10	1.75	5.72	+	1.73e-05	0.00155
cellular response to growth factor stimulus	470	18	5.52	3.26	+	1.73e-05	0.00155
regulation of metabolic process	6672	111	78.32	1.42	+	1.82e-05	0.00161
regulation of innate immune response	427	17	5.01	3.39	+	1.86e-05	0.00164
positive regulation of protein metabolic process	1612	39	18.92	2.06	+	1.99e-05	0.00175
regulation of macromolecule biosynthetic process	4221	78	49.55	1.57	+	2.09e-05	0.00182
pattern recognition receptor signaling pathway	121	9	1.42	6.34	+	2.14e-05	0.00186
response to calcium ion	121	9	1.42	6.34	+	2.14e-05	0.00185
positive regulation of phosphorus metabolic process	1098	30	12.89	2.33	+	2.16e-05	0.00185
positive regulation of phosphate metabolic process	1098	30	12.89	2.33	+	2.16e-05	0.00184
cellular response to nitrogen compound	577	20	6.77	2.95	+	2.36e-05	0.002
positive regulation of phosphorylation	983	28	11.54	2.43	+	2.46e-05	0.00207
response to tumor necrosis factor	266	13	3.12	4.16	+	2.47e-05	0.00207
cellular response to drug	309	14	3.63	3.86	+	2.69e-05	0.00224
intrinsic apoptotic signaling pathway	158	10	1.85	5.39	+	2.79e-05	0.00231
regulation of cellular biosynthetic process	4400	80	51.65	1.55	+	2.81e-05	0.00231
regulation of chemokine biosynthetic process	12	4	0.14	28.4	+	2.88e-05	0.00237
regulation of biosynthetic process	4468	81	52.45	1.54	+	3.03e-05	0.00248
regulation of protein serine/threonine kinase activity	492	18	5.78	3.12	+	3.1e-05	0.00252
intrinsic apoptotic signaling pathway in response to DNA damage	70	7	0.82	8.52	+	3.13e-05	0.00253
negative regulation of cellular protein metabolic process	1066	29	12.51	2.32	+	3.24e-05	0.0026
regulation of cellular macromolecule biosynthetic process	4119	76	48.35	1.57	+	3.5e-05	0.0028
response to growth factor	497	18	5.83	3.09	+	3.52e-05	0.0028
liver development	130	9	1.53	5.9	+	3.64e-05	0.00288
regulation of receptor activity	547	19	6.42	2.96	+	3.69e-05	0.0029
regulation of localization	2595	54	30.46	1.77	+	3.72e-05	0.00291
immune system development	598	20	7.02	2.85	+	3.84e-05	0.00299
gland development	409	16	4.8	3.33	+	4.01e-05	0.00311
regulation of macromolecule metabolic process	6151	103	72.2	1.43	+	4.11e-05	0.00317
cellular response to xenobiotic stimulus	166	10	1.95	5.13	+	4.15e-05	0.00318
hepaticobiliary system development	133	9	1.56	5.76	+	4.31e-05	0.00329
positive regulation of smooth muscle cell proliferation	74	7	0.87	8.06	+	4.35e-05	0.00331
cellular homeostasis	815	24	9.57	2.51	+	4.67e-05	0.00353
positive regulation of DNA binding transcription factor activity	244	12	2.86	4.19	+	4.79e-05	0.00361
regulation of transcription, DNA-templated	3680	69	43.2	1.6	+	4.95e-05	0.00371
cellular response to tumor necrosis factor	245	12	2.88	4.17	+	4.97e-05	0.00371
animal organ development	2988	59	35.07	1.68	+	5.1e-05	0.00379
response to steroid hormone	332	14	3.9	3.59	+	5.68e-05	0.00419
epithelial cell differentiation	667	21	7.83	2.68	+	5.7e-05	0.00419
hematopoietic or lymphoid organ development	566	19	6.64	2.86	+	5.74e-05	0.0042
positive regulation of NF-kappaB transcription factor activity	139	9	1.63	5.52	+	5.95e-05	0.00433
multicellular organismal process	6688	109	78.51	1.39	+	6.24e-05	0.00452
regulation of nucleobase-containing compound metabolic process	4268	77	50.1	1.54	+	6.35e-05	0.00458
negative regulation of protein modification process	622	20	7.3	2.74	+	6.5e-05	0.00467
response to glucocorticoid	141	9	1.66	5.44	+	6.6e-05	0.00472
negative regulation of transport	475	17	5.58	3.05	+	6.7e-05	0.00476
response to zinc ion	54	6	0.63	9.47	+	6.8e-05	0.00482
cellular chemical homeostasis	676	21	7.94	2.65	+	6.85e-05	0.00483
regulation of response to external stimulus	782	23	9.18	2.51	+	6.88e-05	0.00483
regulation of nucleic acid-templated transcription	3704	69	43.48	1.59	+	7.13e-05	0.00498
regulation of protein kinase activity	784	23	9.2	2.5	+	7.14e-05	0.00497
response to amino acid	110	8	1.29	6.2	+	7.15e-05	0.00495
leukocyte activation	873	25	10.25	2.44	+	7.25e-05	0.00499
regulation of RNA biosynthetic process	3712	69	43.57	1.58	+	7.29e-05	0.005
cellular glucose homeostasis	81	7	0.95	7.36	+	7.42e-05	0.00507
regulation of defense response	788	23	9.25	2.49	+	7.69e-05	0.00523
negative regulation of DNA binding transcription factor activity	144	9	1.69	5.32	+	7.7e-05	0.00521
anatomical structure morphogenesis	2021	44	23.72	1.85	+	7.84e-05	0.00529
cell surface receptor signaling pathway	2278	48	26.74	1.8	+	7.85e-05	0.00527
response to interleukin-1	113	8	1.33	6.03	+	8.54e-05	0.00571
leukocyte differentiation	303	13	3.56	3.66	+	8.85e-05	0.00589
response to ketone	185	10	2.17	4.6	+	9.8e-05	0.00649
positive regulation of multicellular organismal process	1493	35	17.53	2	+	0.0001	0.00663
regulation of smooth muscle cell proliferation	116	8	1.36	5.88	+	0.000101	0.00667
chemical homeostasis	969	26	11.37	2.29	+	0.000106	0.00696
anatomical structure formation involved in morphogenesis	840	24	9.86	2.43	+	0.000108	0.00701
regulation of protein localization to nucleus	227	11	2.66	4.13	+	0.000112	0.00727
negative regulation of phosphorylation	448	16	5.26	3.04	+	0.000112	0.00726
regulation of kinase activity	849	24	9.97	2.41	+	0.000117	0.00752
cellular response to interleukin-1	88	7	1.03	6.78	+	0.000121	0.00773
regulation of bone resorption	37	5	0.43	11.51	+	0.000121	0.00772
response to vitamin A	19	4	0.22	17.93	+	0.000132	0.00837
positive regulation of reactive oxygen species metabolic process	90	7	1.06	6.63	+	0.000138	0.0087
regulation of type I interferon production	122	8	1.43	5.59	+	0.000141	0.00889
response to wounding	557	18	6.54	2.75	+	0.000143	0.00895
negative regulation of protein phosphorylation	410	15	4.81	3.12	+	0.000143	0.00893
response to corticosteroid	157	9	1.84	4.88	+	0.000144	0.00894
positive regulation of protein modification process	1202	30	14.11	2.13	+	0.000151	0.00935
positive regulation of protein phosphorylation	936	25	10.99	2.28	+	0.000156	0.00965
muscle structure development	463	16	5.43	2.94	+	0.000162	0.00994
alpha-amino acid biosynthetic process	64	6	0.75	7.99	+	0.000162	0.00992
regulation of response to wounding	160	9	1.88	4.79	+	0.000164	0.01
myeloid leukocyte activation	564	18	6.62	2.72	+	0.000166	0.0101
response to erythropoietin	7	3	0.08	36.51	+	0.000174	0.0106
regulation of cell adhesion	671	20	7.88	2.54	+	0.000175	0.0105
regulation of immune response	1049	27	12.31	2.19	+	0.000178	0.0107
regulation of reactive oxygen species metabolic process	163	9	1.91	4.7	+	0.000188	0.0112
hemopoiesis	520	17	6.1	2.79	+	0.000191	0.0114
regulation of gene expression	4625	80	54.29	1.47	+	0.000195	0.0116
cell proliferation	678	20	7.96	2.51	+	0.000199	0.0118
toll-like receptor signaling pathway	96	7	1.13	6.21	+	0.0002	0.0118
regulation of cell cycle	1164	29	13.66	2.12	+	0.000212	0.0125
positive regulation of cell migration	429	15	5.04	2.98	+	0.000229	0.0134
negative regulation of cell activation	169	9	1.98	4.54	+	0.000242	0.0141
regulation of developmental process	2379	48	27.93	1.72	+	0.000247	0.0143
regulation of tissue remodeling	70	6	0.82	7.3	+	0.000255	0.0147
regulation of bone remodeling	45	5	0.53	9.47	+	0.000279	0.0161
multi-multicellular organism process	212	10	2.49	4.02	+	0.000281	0.0161
regulation of leukocyte differentiation	254	11	2.98	3.69	+	0.000285	0.0163
regulation of cellular component movement	858	23	10.07	2.28	+	0.000285	0.0163
positive regulation of osteoclast differentiation	24	4	0.28	14.2	+	0.000291	0.0165
regulation of wound healing	137	8	1.61	4.97	+	0.000298	0.0169
regulation of MAPK cascade	700	20	8.22	2.43	+	0.000298	0.0168
positive regulation of autophagy	103	7	1.21	5.79	+	0.0003	0.0169
positive regulation of molecular function	1761	38	20.67	1.84	+	0.000304	0.017
positive regulation of chemokine biosynthetic process	9	3	0.11	28.4	+	0.000314	0.0175
reactive oxygen species metabolic process	104	7	1.22	5.73	+	0.000317	0.0176
positive regulation of cell adhesion	395	14	4.64	3.02	+	0.000324	0.0179
positive regulation of cellular catabolic process	395	14	4.64	3.02	+	0.000324	0.0179
positive regulation of cell motility	445	15	5.22	2.87	+	0.000333	0.0183
regulation of protein import into nucleus	177	9	2.08	4.33	+	0.000335	0.0184
negative regulation of immune system process	398	14	4.67	3	+	0.000348	0.019
regulation of cellular localization	877	23	10.29	2.23	+	0.00037	0.0201
regulation of protein import	180	9	2.11	4.26	+	0.000377	0.0204
regulation of RNA metabolic process	3909	69	45.89	1.5	+	0.000381	0.0206
positive regulation of catabolic process	451	15	5.29	2.83	+	0.000382	0.0206
regulation of vascular smooth muscle cell proliferation	26	4	0.31	13.11	+	0.000382	0.0205
positive regulation of MAPK cascade	502	16	5.89	2.72	+	0.000386	0.0207
homeostatic process	1469	33	17.24	1.91	+	0.000388	0.0207
cell differentiation	3491	63	40.98	1.54	+	0.0004	0.0212
response to gravity	10	3	0.12	25.56	+	0.000405	0.0214
response to monosaccharide	144	8	1.69	4.73	+	0.000409	0.0216
response to hydrogen peroxide	109	7	1.28	5.47	+	0.000414	0.0218
positive regulation of cellular component movement	457	15	5.36	2.8	+	0.000436	0.0229
negative regulation of response to wounding	78	6	0.92	6.55	+	0.000438	0.0229
response to reactive oxygen species	184	9	2.16	4.17	+	0.000439	0.0228
regulation of catabolic process	924	24	10.85	2.21	+	0.00045	0.0233
embryo development	924	24	10.85	2.21	+	0.00045	0.0233
epithelial cell development	185	9	2.17	4.14	+	0.000456	0.0235
tube development	563	17	6.61	2.57	+	0.000465	0.0239
regulation of catalytic activity	2317	46	27.2	1.69	+	0.000466	0.0239
cellular response to hypoxia	186	9	2.18	4.12	+	0.000473	0.0241
negative regulation of macromolecule biosynthetic process	1416	32	16.62	1.93	+	0.000483	0.0246
endoplasmic reticulum unfolded protein response	112	7	1.31	5.32	+	0.000483	0.0245
establishment of endothelial barrier	28	4	0.33	12.17	+	0.000493	0.0249
regulation of peptidyl-tyrosine phosphorylation	230	10	2.7	3.7	+	0.00052	0.0262
system development	4173	72	48.98	1.47	+	0.000532	0.0267
wound healing	467	15	5.48	2.74	+	0.000542	0.0271
nucleotide-binding oligomerization domain containing signaling pathway	29	4	0.34	11.75	+	0.000555	0.0277
TRIF-dependent toll-like receptor signaling pathway	29	4	0.34	11.75	+	0.000555	0.0276
cellular amino acid biosynthetic process	82	6	0.96	6.23	+	0.000562	0.0279
amino acid transport	116	7	1.36	5.14	+	0.00059	0.0291
regulation of hemopoiesis	421	14	4.94	2.83	+	0.000596	0.0293
cellular response to decreased oxygen levels	193	9	2.27	3.97	+	0.00061	0.0299
nucleotide-binding domain, leucine rich repeat containing receptor signaling pathway	30	4	0.35	11.36	+	0.000624	0.0305
response to arsenic-containing substance	30	4	0.35	11.36	+	0.000624	0.0304
cell cycle arrest	154	8	1.81	4.43	+	0.000624	0.0304
peptidyl-threonine dephosphorylation	12	3	0.14	21.3	+	0.000633	0.0307
regulation of nitric oxide biosynthetic process	55	5	0.65	7.74	+	0.000656	0.0317
negative regulation of catalytic activity	891	23	10.46	2.2	+	0.000656	0.0316
embryonic organ development	426	14	5	2.8	+	0.000666	0.032
positive regulation of locomotion	477	15	5.6	2.68	+	0.000669	0.032
positive regulation of myeloid cell differentiation	85	6	1	6.01	+	0.000672	0.0321
cellular response to ketone	85	6	1	6.01	+	0.000672	0.032
cellular response to unfolded protein	119	7	1.4	5.01	+	0.000681	0.0323
response to vitamin D	31	4	0.36	10.99	+	0.000698	0.033
NIK/NF-kappaB signaling	86	6	1.01	5.94	+	0.000712	0.0336
regulation of cyclin-dependent protein serine/threonine kinase activity	86	6	1.01	5.94	+	0.000712	0.0335
cellular response to abiotic stimulus	285	11	3.35	3.29	+	0.000719	0.0337
cellular response to environmental stimulus	285	11	3.35	3.29	+	0.000719	0.0336
negative regulation of transcription by RNA polymerase II	805	21	9.45	2.22	+	0.000727	0.0339
response to unfolded protein	158	8	1.85	4.31	+	0.000733	0.034
regulation of MAP kinase activity	333	12	3.91	3.07	+	0.000746	0.0345
positive regulation of leukocyte migration	121	7	1.42	4.93	+	0.000747	0.0345
immune response-regulating signaling pathway	535	16	6.28	2.55	+	0.000751	0.0346
negative regulation of bone resorption	13	3	0.15	19.66	+	0.000773	0.0354
lipopolysaccharide-mediated signaling pathway	32	4	0.38	10.65	+	0.000778	0.0356
follicular dendritic cell differentiation	2	2	0.02	85.19	+	0.000792	0.0361
cellular response to mycophenolic acid	2	2	0.02	85.19	+	0.000792	0.036
response to mycophenolic acid	2	2	0.02	85.19	+	0.000792	0.0359
positive regulation of immune response	750	20	8.8	2.27	+	0.0008	0.0362
cellular developmental process	3565	63	41.85	1.51	+	0.000835	0.0377
cytokine-mediated signaling pathway	541	16	6.35	2.52	+	0.000842	0.0378
positive regulation of macroautophagy	59	5	0.69	7.22	+	0.000882	0.0395
regulation of tumor necrosis factor-mediated signaling pathway	59	5	0.69	7.22	+	0.000882	0.0394
regulation of transferase activity	1024	25	12.02	2.08	+	0.000885	0.0394
apoptotic signaling pathway	294	11	3.45	3.19	+	0.000918	0.0408
negative regulation of cellular macromolecule biosynthetic process	1343	30	15.76	1.9	+	0.000929	0.0412
regulation of cellular response to growth factor stimulus	249	10	2.92	3.42	+	0.000933	0.0412
regulation of locomotion	855	22	10.04	2.19	+	0.000939	0.0414
regulation of cyclin-dependent protein kinase activity	91	6	1.07	5.62	+	0.000941	0.0413
regulation of transport	1849	38	21.7	1.75	+	0.000952	0.0417
cytoplasmic pattern recognition receptor signaling pathway	34	4	0.4	10.02	+	0.000958	0.0418
negative regulation of establishment of protein localization	207	9	2.43	3.7	+	0.000982	0.0428
negative regulation of leukocyte differentiation	92	6	1.08	5.56	+	0.000992	0.0431
negative regulation of intracellular transport	61	5	0.72	6.98	+	0.00101	0.0439
negative regulation of protein import	61	5	0.72	6.98	+	0.00101	0.0438
negative regulation of protein import into nucleus	61	5	0.72	6.98	+	0.00101	0.0437
positive regulation of kinase activity	551	16	6.47	2.47	+	0.00101	0.0436
negative regulation of hemopoiesis	128	7	1.5	4.66	+	0.00102	0.0438
regulation of response to biotic stimulus	128	7	1.5	4.66	+	0.00102	0.0437
regulation of cytokine-mediated signaling pathway	167	8	1.96	4.08	+	0.00103	0.044
innate immune response	707	19	8.3	2.29	+	0.00104	0.0443
regulation of interferon-gamma production	93	6	1.09	5.5	+	0.00105	0.0443
cellular response to oxygen levels	209	9	2.45	3.67	+	0.00105	0.0442
positive regulation of protein serine/threonine kinase activity	347	12	4.07	2.95	+	0.00105	0.0443
liver regeneration	35	4	0.41	9.74	+	0.00106	0.0444
osteoclast differentiation	35	4	0.41	9.74	+	0.00106	0.0443
response to carbohydrate	168	8	1.97	4.06	+	0.00107	0.0447
immune response-activating signal transduction	501	15	5.88	2.55	+	0.00108	0.0451
negative regulation of bone remodeling	15	3	0.18	17.04	+	0.00111	0.046
negative regulation of cellular biosynthetic process	1497	32	17.57	1.82	+	0.00112	0.0465
enzyme linked receptor protein signaling pathway	715	19	8.39	2.26	+	0.00114	0.0473
cellular response to amino acid stimulus	63	5	0.74	6.76	+	0.00116	0.0479
regulation of autophagy	303	11	3.56	3.09	+	0.00116	0.0477
negative regulation of interleukin-6 production	36	4	0.42	9.47	+	0.00116	0.0478
regulation of leukocyte migration	171	8	2.01	3.99	+	0.00119	0.0488
regulation of cytokine biosynthetic process	96	6	1.13	5.32	+	0.00122	0.0499

## Sheet: Downreg GO mol. func.
GO molecular function complete	#	#	expected	Fold Enrichment	+/-	raw P value	FDR
Unclassified	3535	11	41.5	0.27	-	4.69e-09	2.16e-05
molecular_function	17507	236	205.5	1.15	+	4.69e-09	1.08e-05
protein binding	11523	179	135.26	1.32	+	1.6e-08	2.45e-05
transcriptional activator activity, RNA polymerase II transcription regulatory region sequence-specific DNA binding	412	17	4.84	3.52	+	1.2e-05	0.0138
RNA polymerase II regulatory region sequence-specific DNA binding	635	21	7.45	2.82	+	2.87e-05	0.0264
RNA polymerase II regulatory region DNA binding	636	21	7.47	2.81	+	2.93e-05	0.0225

## Sheet: Downreg GO cell.comp.
GO cellular component complete	#	#	expected	Fold Enrichment	+/-	raw P value	FDR
cell part	16811	229	197.33	1.16	+	3.55e-08	6.82e-05
cell	16838	229	197.65	1.16	+	5.05e-08	4.85e-05
cytoplasm	11402	175	133.84	1.31	+	1.11e-07	7.1e-05
Unclassified	2442	6	28.67	0.21	-	1.97e-07	9.47e-05
cellular_component	18600	241	218.33	1.1	+	1.97e-07	7.58e-05
I-kappaB/NF-kappaB complex	8	5	0.09	53.24	+	2.41e-07	7.7e-05
cytoplasmic part	9500	150	111.52	1.35	+	1.2e-06	0.00033
cytosol	4927	90	57.84	1.56	+	5.07e-06	0.00122
perinuclear region of cytoplasm	670	23	7.86	2.92	+	6.6e-06	0.00141
intracellular	14596	202	171.33	1.18	+	1.43e-05	0.00275
cell periphery	5521	96	64.81	1.48	+	1.63e-05	0.00285
intracellular part	14264	197	167.44	1.18	+	3.61e-05	0.00578
extracellular space	3764	70	44.18	1.58	+	5.71e-05	0.00843
plasma membrane	5417	92	63.59	1.45	+	7.39e-05	0.0101
organelle	13454	186	157.93	1.18	+	0.000176	0.0226
extracellular region part	3980	71	46.72	1.52	+	0.00022	0.0264

## Sheet: Downreg Panther
PANTHER Pathways	#	#	expected	Fold Enrichment	+/-	raw P value	FDR
Unclassified	18438	189	216.43	0.87	-	1.54e-06	0.000251
Toll receptor signaling pathway	59	7	0.69	10.11	+	1.13e-05	0.000921
Apoptosis signaling pathway	120	9	1.41	6.39	+	2.01e-05	0.00109
Gonadotropin-releasing hormone receptor pathway	237	11	2.78	3.95	+	0.000161	0.00655
CCKR signaling map	174	9	2.04	4.41	+	0.000297	0.00969
Inflammation mediated by chemokine and cytokine signaling pathway	255	10	2.99	3.34	+	0.00111	0.0301

## Sheet: Downreg Reactome
Reactome pathways	#	#	expected	Fold Enrichment	+/-	raw P value	FDR
Response to metal ions	11	5	0.13	38.72	+	7.94e-07	0.00158
Metallothioneins bind metals	11	5	0.13	38.72	+	7.94e-07	0.00079
Activated TLR4 signalling	110	10	1.29	7.74	+	1.4e-06	0.000928
Unclassified	11773	101	138.2	0.73	-	2.99e-06	0.00149
Toll Like Receptor 4 (TLR4) Cascade	123	10	1.44	6.93	+	3.57e-06	0.00142
TRIF-mediated TLR3/TLR4 signaling	96	9	1.13	7.99	+	3.76e-06	0.00125
Toll Like Receptor 3 (TLR3) Cascade	96	9	1.13	7.99	+	3.76e-06	0.00107
MyD88-independent TLR3/TLR4 cascade	96	9	1.13	7.99	+	3.76e-06	0.000935
Metabolism	1968	46	23.1	1.99	+	8.35e-06	0.00185
Cytokine Signaling in Immune system	606	21	7.11	2.95	+	1.47e-05	0.00293
Toll-Like Receptors Cascades	148	10	1.74	5.76	+	1.64e-05	0.00297
RIG-I/MDA5 mediated induction of IFN-alpha/beta pathways	80	7	0.94	7.45	+	6.9e-05	0.0114
MyD88:Mal cascade initiated on plasma membrane	91	7	1.07	6.55	+	0.000147	0.0224
Toll Like Receptor TLR6:TLR2 Cascade	91	7	1.07	6.55	+	0.000147	0.0208
IkBA variant leads to EDA-ID	7	3	0.08	36.51	+	0.000174	0.0231
Toll Like Receptor TLR1:TLR2 Cascade	94	7	1.1	6.34	+	0.000177	0.022
Toll Like Receptor 2 (TLR2) Cascade	94	7	1.1	6.34	+	0.000177	0.0207
IKBKG deficiency causes anhidrotic ectodermal dysplasia with immunodeficiency (EDA-ID) (via TLR)	8	3	0.09	31.95	+	0.000238	0.0263
ZBP1(DAI) mediated induction of type I IFNs	26	4	0.31	13.11	+	0.000382	0.04
Immune System	1594	35	18.71	1.87	+	0.000401	0.0399
MyD88 cascade initiated on plasma membrane	81	6	0.95	6.31	+	0.000529	0.0501
Toll Like Receptor 5 (TLR5) Cascade	81	6	0.95	6.31	+	0.000529	0.0479
Toll Like Receptor 10 (TLR10) Cascade	81	6	0.95	6.31	+	0.000529	0.0458
Innate Immune System	784	21	9.2	2.28	+	0.000553	0.0458
TRAF6 mediated induction of NFkB and MAP kinases upon TLR7/8 or 9 activation	82	6	0.96	6.23	+	0.000562	0.0448
TAK1 activates NFkB by phosphorylation and activation of IKKs complex	30	4	0.35	11.36	+	0.000624	0.0477
TNFR1-induced NFkappaB signaling pathway	30	4	0.35	11.36	+	0.000624	0.046
Toll Like Receptor 7/8 (TLR7/8) Cascade	84	6	0.99	6.09	+	0.000634	0.045
MyD88 dependent cascade initiated on endosome	84	6	0.99	6.09	+	0.000634	0.0435
C-type lectin receptors (CLRs)	120	7	1.41	4.97	+	0.000713	0.0473
Toll Like Receptor 9 (TLR9) Cascade	87	6	1.02	5.88	+	0.000754	0.0484
Dissolution of Fibrin Clot	13	3	0.15	19.66	+	0.000773	0.0481
Regulation of TNFR1 signaling	32	4	0.38	10.65	+	0.000778	0.0469

## Sheet: Upreg GO biolog. proc.
GO biological process complete	#	#	expected	Fold Enrichment	+/-	raw P value	FDR
cell cycle	1361	51	11.38	4.48	+	7.94e-20	1.23e-15
cell cycle process	1027	42	8.59	4.89	+	1.52e-17	1.18e-13
mitotic cell cycle process	653	32	5.46	5.86	+	1.62e-15	8.39e-12
mitotic cell cycle	711	33	5.95	5.55	+	2.46e-15	9.56e-12
DNA replication	214	20	1.79	11.17	+	7.46e-15	2.31e-11
DNA metabolic process	789	31	6.6	4.7	+	1.32e-12	3.42e-09
chromosome organization	1040	35	8.7	4.02	+	2.77e-12	6.14e-09
regulation of cell cycle	1164	35	9.74	3.59	+	5.78e-11	1.12e-07
cellular response to DNA damage stimulus	742	26	6.21	4.19	+	1.11e-09	1.92e-06
DNA conformation change	260	16	2.17	7.36	+	1.36e-09	2.11e-06
response to stress	3358	61	28.09	2.17	+	1.48e-09	2.08e-06
mitotic cell cycle phase transition	262	16	2.19	7.3	+	1.51e-09	1.95e-06
cell cycle phase transition	270	16	2.26	7.08	+	2.27e-09	2.71e-06
cell cycle checkpoint	204	14	1.71	8.2	+	4.1e-09	4.54e-06
cellular response to stress	1599	38	13.37	2.84	+	5.13e-09	5.3e-06
cellular component organization	5273	80	44.1	1.81	+	7.45e-09	7.22e-06
DNA-dependent DNA replication	115	11	0.96	11.44	+	8.32e-09	7.59e-06
negative regulation of cellular process	4454	71	37.25	1.91	+	9.29e-09	8.01e-06
DNA repair	492	20	4.12	4.86	+	1.04e-08	8.47e-06
regulation of cell cycle process	714	24	5.97	4.02	+	1.13e-08	8.75e-06
DNA integrity checkpoint	154	12	1.29	9.32	+	1.46e-08	1.08e-05
DNA biosynthetic process	130	11	1.09	10.12	+	2.7e-08	1.91e-05
negative regulation of biological process	4952	75	41.42	1.81	+	3.13e-08	2.11e-05
organelle organization	3182	56	26.61	2.1	+	3.47e-08	2.24e-05
cellular component organization or biogenesis	5498	80	45.99	1.74	+	3.86e-08	2.4e-05
DNA packaging	175	12	1.46	8.2	+	5.51e-08	3.29e-05
nuclear DNA replication	38	7	0.32	22.02	+	8.34e-08	4.79e-05
cell cycle DNA replication	39	7	0.33	21.46	+	9.77e-08	5.41e-05
G1/S transition of mitotic cell cycle	121	10	1.01	9.88	+	1.45e-07	7.75e-05
mitotic cell cycle checkpoint	156	11	1.3	8.43	+	1.54e-07	7.96e-05
cell cycle G1/S phase transition	122	10	1.02	9.8	+	1.56e-07	7.79e-05
regulation of chromosome segregation	97	9	0.81	11.09	+	2.49e-07	0.000121
regulation of cellular component organization	2326	43	19.46	2.21	+	7.33e-07	0.000345
positive regulation of cell cycle process	270	13	2.26	5.76	+	7.34e-07	0.000335
regulation of mitotic cell cycle	653	20	5.46	3.66	+	8.54e-07	0.000378
nuclear division	276	13	2.31	5.63	+	9.3e-07	0.0004
protein-DNA complex assembly	192	11	1.61	6.85	+	1.08e-06	0.000454
regulation of cell cycle phase transition	439	16	3.67	4.36	+	1.34e-06	0.000545
cellular process	15084	153	126.17	1.21	+	1.98e-06	0.000785
negative regulation of cell cycle	572	18	4.78	3.76	+	2.16e-06	0.000838
regulation of mitotic cell cycle phase transition	407	15	3.4	4.41	+	2.54e-06	0.000962
organelle fission	306	13	2.56	5.08	+	2.78e-06	0.00103
aging	259	12	2.17	5.54	+	2.9e-06	0.00105
organic cyclic compound metabolic process	4997	70	41.8	1.67	+	2.91e-06	0.00103
regulation of chromosome organization	308	13	2.58	5.05	+	2.98e-06	0.00103
mitotic nuclear division	137	9	1.15	7.85	+	3.7e-06	0.00125
protein-DNA complex subunit organization	224	11	1.87	5.87	+	4.48e-06	0.00148
regulation of sister chromatid segregation	73	7	0.61	11.46	+	4.57e-06	0.00148
regulation of organelle organization	1227	27	10.26	2.63	+	4.92e-06	0.00156
DNA synthesis involved in DNA repair	75	7	0.63	11.16	+	5.4e-06	0.00167
DNA damage checkpoint	145	9	1.21	7.42	+	5.72e-06	0.00174
sister chromatid segregation	189	10	1.58	6.33	+	6.61e-06	0.00197
positive regulation of biological process	5607	75	46.9	1.6	+	6.91e-06	0.00202
mitotic DNA integrity checkpoint	112	8	0.94	8.54	+	7.29e-06	0.00209
biological regulation	12072	130	100.97	1.29	+	7.56e-06	0.00213
response to abiotic stimulus	1118	25	9.35	2.67	+	8.81e-06	0.00244
metabolic process	9969	113	83.38	1.36	+	9.38e-06	0.00255
nucleosome assembly	118	8	0.99	8.11	+	1.04e-05	0.00279
positive regulation of cellular process	4978	68	41.64	1.63	+	1.07e-05	0.00281
primary metabolic process	9162	106	76.63	1.38	+	1.16e-05	0.00299
cellular metabolic process	9069	105	75.86	1.38	+	1.18e-05	0.00299
organic substance metabolic process	9520	109	79.63	1.37	+	1.24e-05	0.00311
mismatch repair	33	5	0.28	18.11	+	1.49e-05	0.00367
platelet degranulation	128	8	1.07	7.47	+	1.82e-05	0.00442
DNA recombination	214	10	1.79	5.59	+	1.85e-05	0.00442
regulation of cell cycle G2/M phase transition	215	10	1.8	5.56	+	1.93e-05	0.00453
regulation of primary metabolic process	6124	78	51.22	1.52	+	1.95e-05	0.00451
positive regulation of cell cycle	371	13	3.1	4.19	+	2.03e-05	0.00463
cell division	490	15	4.1	3.66	+	2.16e-05	0.00486
chromatin assembly	133	8	1.11	7.19	+	2.37e-05	0.00525
DNA replication initiation	37	5	0.31	16.16	+	2.46e-05	0.00538
lipid transport	276	11	2.31	4.76	+	2.91e-05	0.00627
DNA strand elongation involved in DNA replication	18	4	0.15	26.57	+	2.98e-05	0.00633
regulation of nuclear division	184	9	1.54	5.85	+	3.48e-05	0.00729
mitotic sister chromatid segregation	102	7	0.85	8.2	+	3.51e-05	0.00725
regulation of cholesterol biosynthetic process	42	5	0.35	14.23	+	4.29e-05	0.00876
anatomical structure homeostasis	289	11	2.42	4.55	+	4.36e-05	0.00878
negative regulation of mitotic cell cycle	289	11	2.42	4.55	+	4.36e-05	0.00867
nucleosome organization	148	8	1.24	6.46	+	4.88e-05	0.00959
regulation of steroid metabolic process	109	7	0.91	7.68	+	5.23e-05	0.0101
signal transduction in response to DNA damage	109	7	0.91	7.68	+	5.23e-05	0.01
lipid localization	298	11	2.49	4.41	+	5.69e-05	0.0108
regulation of G2/M transition of mitotic cell cycle	197	9	1.65	5.46	+	5.77e-05	0.0108
positive regulation of cellular metabolic process	3051	46	25.52	1.8	+	5.82e-05	0.0107
chromatin assembly or disassembly	153	8	1.28	6.25	+	6.11e-05	0.0111
chromosome segregation	302	11	2.53	4.35	+	6.39e-05	0.0115
mitotic DNA replication	7	3	0.06	51.24	+	6.45e-05	0.0115
steroid metabolic process	250	10	2.09	4.78	+	6.56e-05	0.0116
DNA strand elongation	23	4	0.19	20.79	+	6.92e-05	0.0121
regulation of biological process	11425	122	95.56	1.28	+	6.92e-05	0.0119
regulation of mitotic metaphase/anaphase transition	47	5	0.39	12.72	+	7.03e-05	0.012
biosynthetic process	4852	64	40.58	1.58	+	7.04e-05	0.0119
signal transduction involved in DNA damage checkpoint	78	6	0.65	9.2	+	7.12e-05	0.0119
signal transduction involved in DNA integrity checkpoint	78	6	0.65	9.2	+	7.12e-05	0.0117
organic hydroxy compound metabolic process	421	13	3.52	3.69	+	7.13e-05	0.0116
negative regulation of binding	158	8	1.32	6.05	+	7.57e-05	0.0122
signal transduction involved in cell cycle checkpoint	79	6	0.66	9.08	+	7.6e-05	0.0122
regulation of metaphase/anaphase transition of cell cycle	48	5	0.4	12.45	+	7.71e-05	0.0122
regulation of metabolic process	6672	81	55.81	1.45	+	8.59e-05	0.0135
anaphase-promoting complex-dependent catabolic process	81	6	0.68	8.86	+	8.66e-05	0.0134
negative regulation of lipoprotein particle clearance	8	3	0.07	44.83	+	8.82e-05	0.0135
nuclear chromosome segregation	260	10	2.17	4.6	+	8.97e-05	0.0136
telomere maintenance via semi-conservative replication	25	4	0.21	19.13	+	9.24e-05	0.0139
positive regulation of protein metabolic process	1612	29	13.48	2.15	+	9.49e-05	0.0141
response to fatty acid	84	6	0.7	8.54	+	0.000105	0.0155
regulation of mitotic sister chromatid separation	52	5	0.43	11.5	+	0.00011	0.016
fatty acid derivative biosynthetic process	85	6	0.71	8.44	+	0.000111	0.0161
meiotic cell cycle	216	9	1.81	4.98	+	0.000113	0.0163
regulation of cholesterol metabolic process	53	5	0.44	11.28	+	0.000119	0.0169
regulation of cellular metabolic process	6187	76	51.75	1.47	+	0.000121	0.0171
regulation of biological quality	3628	51	30.35	1.68	+	0.000125	0.0174
postreplication repair	54	5	0.45	11.07	+	0.000129	0.0179
plasma lipoprotein particle remodeling	28	4	0.23	17.08	+	0.000137	0.0188
protein-lipid complex remodeling	28	4	0.23	17.08	+	0.000137	0.0187
macromolecular complex remodeling	28	4	0.23	17.08	+	0.000137	0.0185
positive regulation of metabolic process	3268	47	27.33	1.72	+	0.000149	0.02
DNA replication-dependent nucleosome assembly	10	3	0.08	35.87	+	0.000151	0.02
DNA replication-dependent nucleosome organization	10	3	0.08	35.87	+	0.000151	0.0198
biological_process	17500	164	146.37	1.12	+	0.000151	0.0197
Unclassified	3542	12	29.63	0.41	-	0.000151	0.0195
regulation of chromosome separation	56	5	0.47	10.67	+	0.000152	0.0194
negative regulation of cell cycle phase transition	225	9	1.88	4.78	+	0.000152	0.0194
microtubule-based process	590	15	4.93	3.04	+	0.000164	0.0207
microtubule cytoskeleton organization	399	12	3.34	3.6	+	0.000172	0.0215
response to stimulus	8142	93	68.1	1.37	+	0.000177	0.0219
negative regulation of macromolecule metabolic process	2546	39	21.3	1.83	+	0.000178	0.0219
cellular biosynthetic process	4688	61	39.21	1.56	+	0.000179	0.0219
regulation of cellular process	10764	115	90.03	1.28	+	0.000191	0.0231
organic substance biosynthetic process	4783	62	40.01	1.55	+	0.000193	0.0232
response to UV	136	7	1.14	6.15	+	0.000194	0.0232
G2/M transition of mitotic cell cycle	136	7	1.14	6.15	+	0.000194	0.023
chromosome condensation	31	4	0.26	15.43	+	0.000196	0.023
fatty acid biosynthetic process	95	6	0.79	7.55	+	0.000198	0.023
regulation of nitrogen compound metabolic process	5958	73	49.83	1.46	+	0.000203	0.0235
positive regulation of cellular protein metabolic process	1520	27	12.71	2.12	+	0.00021	0.0242
cell cycle G2/M phase transition	138	7	1.15	6.06	+	0.000212	0.0241
positive regulation of mitotic cell cycle	138	7	1.15	6.06	+	0.000212	0.024
positive regulation of mitotic cell cycle phase transition	62	5	0.52	9.64	+	0.000236	0.0266
regulation of mitotic sister chromatid segregation	62	5	0.52	9.64	+	0.000236	0.0264
positive regulation of protein modification process	1202	23	10.05	2.29	+	0.000236	0.0262
G2 DNA damage checkpoint	33	4	0.28	14.49	+	0.000244	0.0268
regulation of lipid transport	100	6	0.84	7.17	+	0.000257	0.0281
heterocycle metabolic process	4740	61	39.65	1.54	+	0.000267	0.029
unsaturated fatty acid biosynthetic process	34	4	0.28	14.07	+	0.000271	0.0292
negative regulation of hormone secretion	64	5	0.54	9.34	+	0.000271	0.029
regulation of alcohol biosynthetic process	64	5	0.54	9.34	+	0.000271	0.0288
positive regulation of nitrogen compound metabolic process	2940	43	24.59	1.75	+	0.000273	0.0288
negative regulation of cellular metabolic process	2516	38	21.04	1.81	+	0.000278	0.0292
lipid metabolic process	1228	23	10.27	2.24	+	0.000304	0.0317
regulation of macromolecule metabolic process	6151	74	51.45	1.44	+	0.000326	0.0337
positive regulation of cell migration	429	12	3.59	3.34	+	0.000327	0.0336
negative regulation of gene expression	1637	28	13.69	2.04	+	0.000329	0.0335
mitotic DNA damage checkpoint	106	6	0.89	6.77	+	0.000346	0.0351
positive regulation of developmental process	1241	23	10.38	2.22	+	0.000347	0.0349
small molecule metabolic process	1815	30	15.18	1.98	+	0.000371	0.0371
negative regulation of nitrogen compound metabolic process	2347	36	19.63	1.83	+	0.000417	0.0414
negative regulation of cell cycle process	318	10	2.66	3.76	+	0.000429	0.0424
cholesterol metabolic process	111	6	0.93	6.46	+	0.000437	0.0429
monocarboxylic acid biosynthetic process	157	7	1.31	5.33	+	0.000447	0.0436
positive regulation of cell motility	445	12	3.72	3.22	+	0.00045	0.0436
regulation of plasma lipoprotein particle levels	72	5	0.6	8.3	+	0.000452	0.0436
negative regulation of mitotic cell cycle phase transition	208	8	1.74	4.6	+	0.000457	0.0437
regulation of ubiquitin-protein ligase activity involved in mitotic cell cycle	73	5	0.61	8.19	+	0.00048	0.0457
positive regulation of neuron migration	16	3	0.13	22.42	+	0.000493	0.0466
somatic hypermutation of immunoglobulin genes	16	3	0.13	22.42	+	0.000493	0.0463
DNA replication checkpoint	16	3	0.13	22.42	+	0.000493	0.0461
small molecule biosynthetic process	450	12	3.76	3.19	+	0.000496	0.046
regulation of mitotic nuclear division	160	7	1.34	5.23	+	0.000499	0.046
secondary alcohol metabolic process	116	6	0.97	6.18	+	0.000546	0.0501
regulation of smooth muscle cell proliferation	116	6	0.97	6.18	+	0.000546	0.0498
positive regulation of multicellular organismal process	1493	26	12.49	2.08	+	0.000551	0.05
positive regulation of cellular component movement	457	12	3.82	3.14	+	0.000566	0.051
regulation of cholesterol transport	42	4	0.35	11.39	+	0.000569	0.051
regulation of sterol transport	42	4	0.35	11.39	+	0.000569	0.0507
translesion synthesis	42	4	0.35	11.39	+	0.000569	0.0504
somatic diversification of immune receptors via somatic mutation	17	3	0.14	21.1	+	0.000576	0.0508
somatic diversification of immunoglobulins involved in immune response	17	3	0.14	21.1	+	0.000576	0.0505
somatic recombination of immunoglobulin genes involved in immune response	17	3	0.14	21.1	+	0.000576	0.0502
isotype switching	17	3	0.14	21.1	+	0.000576	0.0499
negative regulation of receptor-mediated endocytosis	17	3	0.14	21.1	+	0.000576	0.0497
regulation of lipoprotein particle clearance	17	3	0.14	21.1	+	0.000576	0.0494
chromatin organization	667	15	5.58	2.69	+	0.000582	0.0496

## Sheet: Upreg GO mol. func.
GO molecular function complete	#	#	expected	Fold Enrichment	+/-	raw P value	FDR
chromatin binding	502	19	4.2	4.53	+	7.33e-08	0.000337
lipoprotein particle receptor binding	26	5	0.22	22.99	+	5.29e-06	0.0122
protein binding	11523	126	96.38	1.31	+	6.09e-06	0.00934
catalytic activity, acting on DNA	201	10	1.68	5.95	+	1.1e-05	0.0127
very-low-density lipoprotein particle receptor binding	4	3	0.03	89.67	+	1.92e-05	0.0176
oxidoreductase activity, acting on paired donors, with oxidation of a pair of donors resulting in the reduction of molecular oxygen to two molecules of water	5	3	0.04	71.73	+	3.05e-05	0.0234
anaphase-promoting complex binding	6	3	0.05	59.78	+	4.54e-05	0.0299
low-density lipoprotein particle receptor binding	21	4	0.18	22.77	+	5.05e-05	0.0291
lipid transporter activity	150	8	1.25	6.38	+	5.35e-05	0.0273

## Sheet: Upreg GO cell. comp.
GO cellular component complete	#	#	expected	Fold Enrichment	+/-	raw P value	FDR
organelle lumen	5054	96	42.27	2.27	+	6.11e-18	1.17e-14
intracellular organelle lumen	5054	96	42.27	2.27	+	6.11e-18	5.86e-15
membrane-enclosed lumen	5054	96	42.27	2.27	+	6.11e-18	3.91e-15
chromosome	970	41	8.11	5.05	+	1.31e-17	6.28e-15
chromosomal part	842	37	7.04	5.25	+	2.04e-16	7.81e-14
nuclear chromosome	542	28	4.53	6.18	+	3.37e-14	1.08e-11
nuclear chromosome part	507	27	4.24	6.37	+	5.09e-14	1.39e-11
membrane-bounded organelle	12458	150	104.2	1.44	+	1.08e-13	2.58e-11
intracellular membrane-bounded organelle	10705	137	89.54	1.53	+	2.97e-13	6.34e-11
intracellular organelle part	8908	122	74.51	1.64	+	9.33e-13	1.79e-10
organelle part	9129	123	76.36	1.61	+	2.07e-12	3.61e-10
intracellular organelle	12469	147	104.29	1.41	+	6.96e-12	1.11e-09
nuclear lumen	3938	70	32.94	2.13	+	9.99e-11	1.47e-08
organelle	13454	151	112.53	1.34	+	1.98e-10	2.71e-08
nuclear part	4295	73	35.92	2.03	+	2.45e-10	3.14e-08
intracellular part	14264	155	119.31	1.3	+	6e-10	7.2e-08
intracellular	14596	155	122.08	1.27	+	8.16e-09	9.21e-07
nucleoplasm	3327	58	27.83	2.08	+	2.04e-08	2.17e-06
protein-DNA complex	164	12	1.37	8.75	+	2.82e-08	2.84e-06
chromosomal region	331	16	2.77	5.78	+	3.49e-08	3.35e-06
nucleus	7137	94	59.7	1.57	+	1.46e-07	1.33e-05
chromatin	478	18	4	4.5	+	1.77e-07	1.55e-05
replication fork	67	8	0.56	14.28	+	2.01e-07	1.68e-05
cell part	16811	164	140.61	1.17	+	1.57e-06	0.000126
cell	16838	164	140.84	1.16	+	1.6e-06	0.000123
protein complex	3217	52	26.91	1.93	+	1.66e-06	0.000123
intracellular non-membrane-bounded organelle	4067	61	34.02	1.79	+	1.97e-06	0.00014
non-membrane-bounded organelle	4067	61	34.02	1.79	+	1.97e-06	0.000135
macromolecular complex	5073	71	42.43	1.67	+	2.18e-06	0.000144
platelet alpha granule lumen	67	7	0.56	12.49	+	2.7e-06	0.000173
fibrinogen complex	9	4	0.08	53.14	+	3.09e-06	0.000191
nuclear chromatin	314	13	2.63	4.95	+	3.64e-06	0.000218
cytoplasm	11402	125	95.37	1.31	+	6.26e-06	0.000364
DNA packaging complex	79	7	0.66	10.59	+	7.42e-06	0.000419
Unclassified	2442	4	20.43	0.2	-	1.3e-05	0.000715
cellular_component	18600	172	155.57	1.11	+	1.3e-05	0.000695
centrosome	481	15	4.02	3.73	+	1.75e-05	0.00091
platelet alpha granule	91	7	0.76	9.2	+	1.76e-05	0.000888
extracellular space	3764	55	31.48	1.75	+	1.81e-05	0.00089
condensed chromosome	219	10	1.83	5.46	+	2.24e-05	0.00108
extracellular region part	3980	57	33.29	1.71	+	2.66e-05	0.00125
DNA replication preinitiation complex	5	3	0.04	71.73	+	3.05e-05	0.00139
cytoplasmic part	9500	107	79.46	1.35	+	3.64e-05	0.00162
nuclear replication fork	41	5	0.34	14.58	+	3.86e-05	0.00168
nucleosome	72	6	0.6	9.96	+	4.69e-05	0.002
endoplasmic reticulum lumen	298	11	2.49	4.41	+	5.69e-05	0.00237
condensed chromosome, centromeric region	117	7	0.98	7.15	+	7.99e-05	0.00326
high-density lipoprotein particle	27	4	0.23	17.71	+	0.000121	0.00483
microtubule organizing center	682	16	5.7	2.8	+	0.000241	0.00945
chromosome, telomeric region	144	7	1.2	5.81	+	0.000271	0.0104
chromosome, centromeric region	193	8	1.61	4.96	+	0.000282	0.0106
condensed chromosome outer kinetochore	13	3	0.11	27.59	+	0.00029	0.0107
condensed chromosome kinetochore	104	6	0.87	6.9	+	0.000314	0.0114
nuclear heterochromatin	36	4	0.3	13.28	+	0.000331	0.0118
nuclear chromosome, telomeric region	109	6	0.91	6.58	+	0.000399	0.0139
cyclin B1-CDK1 complex	2	2	0.02	> 100	+	0.000406	0.0139
lipoprotein particle	39	4	0.33	12.26	+	0.000439	0.0148
plasma lipoprotein particle	39	4	0.33	12.26	+	0.000439	0.0145
secretory granule lumen	320	10	2.68	3.74	+	0.00045	0.0146
heterochromatin	74	5	0.62	8.08	+	0.000509	0.0163
protein-lipid complex	41	4	0.34	11.66	+	0.000523	0.0164
extracellular region	4783	60	40.01	1.5	+	0.000582	0.018
cytoplasmic vesicle lumen	336	10	2.81	3.56	+	0.000649	0.0198
vesicle lumen	337	10	2.82	3.55	+	0.000664	0.0199
CAF-1 complex	3	2	0.03	79.7	+	0.000673	0.0199
GINS complex	3	2	0.03	79.7	+	0.000673	0.0196
MutSalpha complex	3	2	0.03	79.7	+	0.000673	0.0193
rough endoplasmic reticulum lumen	3	2	0.03	79.7	+	0.000673	0.019
endoplasmic reticulum part	1302	23	10.89	2.11	+	0.000774	0.0215
condensed nuclear chromosome outer kinetochore	4	2	0.03	59.78	+	0.001	0.0275
endomembrane system	4348	55	36.37	1.51	+	0.00101	0.0274
kinetochore	134	6	1.12	5.35	+	0.00112	0.0299
delta DNA polymerase complex	5	2	0.04	47.82	+	0.0014	0.0367
nuclear replisome	26	3	0.22	13.8	+	0.00175	0.0454
spindle	322	9	2.69	3.34	+	0.00183	0.0468
replication fork protection complex	6	2	0.05	39.85	+	0.00185	0.0468

## Sheet: Upreg. Panther
PANTHER Pathways	#	#	expected	Fold Enrichment	+/-	raw P value	FDR
DNA replication	28	3	0.23	12.81	+	0.00213	0.347
De novo pyrimidine deoxyribonucleotide biosynthesis	13	2	0.11	18.39	+	0.00669	0.545
p53 pathway	89	4	0.74	5.37	+	0.00753	0.409
Cell cycle	24	2	0.2	9.96	+	0.0195	0.795

## Sheet: Upreg. Reactome
Reactome pathways	#	#	expected	Fold Enrichment	+/-	raw P value	FDR
Cell Cycle	568	36	4.75	7.58	+	7.82e-21	1.56e-17
Cell Cycle, Mitotic	464	32	3.88	8.25	+	1.43e-19	1.42e-16
DNA strand elongation	32	9	0.27	33.63	+	4.22e-11	2.8e-08
Cell Cycle Checkpoints	181	14	1.51	9.25	+	9.64e-10	4.8e-07
S Phase	128	12	1.07	11.21	+	2.11e-09	8.41e-07
Unclassified	11773	59	98.47	0.6	-	2.68e-09	8.9e-07
DNA Replication	108	11	0.9	12.18	+	4.54e-09	1.29e-06
Mitotic G1-G1/S phases	139	12	1.16	10.32	+	5.02e-09	1.25e-06
G2/M Checkpoints	149	12	1.25	9.63	+	1.04e-08	2.29e-06
Polo-like kinase mediated events	16	6	0.13	44.83	+	2e-08	3.98e-06
Synthesis of DNA	100	10	0.84	11.96	+	2.74e-08	4.95e-06
E2F mediated regulation of DNA replication	33	7	0.28	25.36	+	3.55e-08	5.88e-06
G1/S Transition	115	10	0.96	10.4	+	9.3e-08	1.42e-05
Unwinding of DNA	12	5	0.1	49.82	+	2.12e-07	3.01e-05
Mismatch repair (MMR) directed by MSH2:MSH6 (MutSalpha)	14	5	0.12	42.7	+	3.93e-07	5.21e-05
Mismatch Repair	15	5	0.13	39.85	+	5.2e-07	6.47e-05
M Phase	274	13	2.29	5.67	+	8.6e-07	0.000101
Phosphorylation of Emi1	6	4	0.05	79.7	+	9.24e-07	0.000102
Homology Directed Repair	117	9	0.98	9.2	+	1.09e-06	0.000114
Condensation of Prophase Chromosomes	36	6	0.3	19.93	+	1.22e-06	0.000122
DNA Repair	289	13	2.42	5.38	+	1.52e-06	0.000144
Cyclin A/B1 associated events during G2/M transition	22	5	0.18	27.17	+	2.58e-06	0.000234
DNA Double-Strand Break Repair	145	9	1.21	7.42	+	5.72e-06	0.000495
Mitotic G2-G2/M phases	186	10	1.56	6.43	+	5.78e-06	0.000479
G2/M DNA damage checkpoint	76	7	0.64	11.01	+	5.86e-06	0.000466
HDR through Homologous Recombination (HR) or Single Strand Annealing (SSA)	111	8	0.93	8.62	+	6.85e-06	0.000524
Chromosome Maintenance	86	7	0.72	9.73	+	1.25e-05	0.000919
Mismatch repair (MMR) directed by MSH2:MSH3 (MutSbeta)	14	4	0.12	34.16	+	1.28e-05	0.000909
Removal of the Flap Intermediate	14	4	0.12	34.16	+	1.28e-05	0.000877
Platelet degranulation	125	8	1.05	7.65	+	1.55e-05	0.00103
Processive synthesis on the lagging strand	15	4	0.13	31.88	+	1.61e-05	0.00103
Telomere Maintenance	59	6	0.49	12.16	+	1.65e-05	0.00102
Response to elevated platelet cytosolic Ca2+	130	8	1.09	7.36	+	2.03e-05	0.00122
Mitotic Prophase	96	7	0.8	8.72	+	2.43e-05	0.00142
G1/S-Specific Transcription	17	4	0.14	28.13	+	2.45e-05	0.00139
G2/M DNA replication checkpoint	5	3	0.04	71.73	+	3.05e-05	0.00168
G2/M Transition	184	9	1.54	5.85	+	3.48e-05	0.00187
Phosphorylation of the APC/C	19	4	0.16	25.17	+	3.58e-05	0.00188
Lagging Strand Synthesis	20	4	0.17	23.91	+	4.27e-05	0.00218
Metabolism	1968	34	16.46	2.07	+	4.65e-05	0.00231
Activation of NIMA Kinases NEK9, NEK6, NEK7	7	3	0.06	51.24	+	6.45e-05	0.00313
Resolution of Sister Chromatid Cohesion	113	7	0.95	7.41	+	6.49e-05	0.00307
APC/C:Cdc20 mediated degradation of Cyclin B	23	4	0.19	20.79	+	6.92e-05	0.0032
Telomere C-strand (Lagging Strand) Synthesis	24	4	0.2	19.93	+	8.02e-05	0.00363
G0 and Early G1	25	4	0.21	19.13	+	9.24e-05	0.00409
Mitotic Prometaphase	121	7	1.01	6.92	+	9.75e-05	0.00422
APC/C-mediated degradation of cell cycle proteins	86	6	0.72	8.34	+	0.000118	0.005
Regulation of mitotic cell cycle	86	6	0.72	8.34	+	0.000118	0.0049
E2F-enabled inhibition of pre-replication complex formation	10	3	0.08	35.87	+	0.000151	0.00613
Removal of the Flap Intermediate from the C-strand	10	3	0.08	35.87	+	0.000151	0.00601
Lipoprotein metabolism	57	5	0.48	10.49	+	0.000164	0.00639
Extension of Telomeres	30	4	0.25	15.94	+	0.000175	0.00669
Processive synthesis on the C-strand of the telomere	11	3	0.09	32.61	+	0.000191	0.00717
Activation of the pre-replicative complex	32	4	0.27	14.94	+	0.000219	0.00807
Amyloid fiber formation	61	5	0.51	9.8	+	0.00022	0.00797
Chk1/Chk2(Cds1) mediated inactivation of Cyclin B:Cdk1 complex	12	3	0.1	29.89	+	0.000237	0.00843
Lipid digestion, mobilization, and transport	100	6	0.84	7.17	+	0.000257	0.00897
Golgi Cisternae Pericentriolar Stack Reorganization	13	3	0.11	27.59	+	0.00029	0.00996
HDR through Homologous Recombination (HRR)	65	5	0.54	9.2	+	0.00029	0.00979
Polymerase switching on the C-strand of the telomere	14	3	0.12	25.62	+	0.00035	0.0116
Leading Strand Synthesis	14	3	0.12	25.62	+	0.00035	0.0114
Polymerase switching	14	3	0.12	25.62	+	0.00035	0.0112
Activation of ATR in response to replication stress	37	4	0.31	12.93	+	0.000365	0.0115
Cellular Senescence	154	7	1.29	5.43	+	0.0004	0.0124
Activation of gene expression by SREBF (SREBP)	40	4	0.33	11.96	+	0.000479	0.0147
Activation of APC/C and APC/C:Cdc20 mediated degradation of mitotic proteins	76	5	0.64	7.87	+	0.000571	0.0172
Platelet activation, signaling and aggregation	274	9	2.29	3.93	+	0.000614	0.0182
Processing of DNA double-strand break ends	79	5	0.66	7.57	+	0.000675	0.0197
Regulation of APC/C activators between G1/S and early anaphase	80	5	0.67	7.47	+	0.000712	0.0205
Nuclear Envelope Breakdown	46	4	0.38	10.4	+	0.000782	0.0222
DNA Damage Bypass	48	4	0.4	9.96	+	0.000908	0.0254
DNA Replication Pre-Initiation	85	5	0.71	7.03	+	0.000923	0.0255
M/G1 Transition	85	5	0.71	7.03	+	0.000923	0.0252
PCNA-Dependent Long Patch Base Excision Repair	21	3	0.18	17.08	+	0.000999	0.0269
Metabolism of lipids and lipoproteins	712	15	5.96	2.52	+	0.00111	0.0294
VLDL interactions	22	3	0.18	16.3	+	0.00113	0.0295
Regulation of cholesterol biosynthesis by SREBP (SREBF)	53	4	0.44	9.02	+	0.00128	0.0332
Resolution of AP sites via the multiple-nucleotide patch replacement pathway	24	3	0.2	14.94	+	0.00142	0.0362
DNA Damage/Telomere Stress Induced Senescence	57	4	0.48	8.39	+	0.00165	0.0416
Resolution of D-loop Structures through Synthesis-Dependent Strand Annealing (SDSA)	26	3	0.22	13.8	+	0.00175	0.0435
